# Supplementary material for: Development of a Joint-Specialty Simulation-Based Workshop to Optimize Counseling at Extreme Prematurity
Source: MedEdPORTAL. 2026 Jul 29;22:11623. doi: 10.15766/mep_2374-8265.11623 (PMC13415433; doi:10.15766/mep_2374-8265.11623)
Supplement: Supplementary file 1 — Prenatal Counseling Workshop.pptxPrenatal Counseling Case.docxFacilitator Guide.docxPostworkshop Survey.docx [file mep_2374-8265.11623-s001.zip]

Archive with 5 entries (5 files):
- A. Prenatal Counseling Workshop.pptx
- B. Prenatal Counseling Case.docx
- C. Facilitator Guide.docx
- D. Postworkshop Survey.docx
- _Educational Summary Report_11623.pdf
